# Supplementary material for: Genomic and Pathogenicity Diversity of Six Avian Reovirus Strains with Different Genotypes
Source: Microorganisms. 2026 Apr 21;14(4):942. doi: 10.3390/microorganisms14040942 (PMC13118900; doi:10.3390/microorganisms14040942)
Supplement: Supplementary file 1 [file microorganisms-14-00942-s001.zip]

Archive with 1 entries (1 files):
- microorganisms-4221493-supplementary.pdf
